# Supplementary material for: Leveraging Synthetic Virology for the Rapid Engineering of Vesicular Stomatitis Virus (VSV)
Source: Viruses. 2024 Oct 21;16(10):1641. doi: 10.3390/v16101641 (PMC11512388; doi:10.3390/v16101641)
Supplement: Supplementary file 1 [file viruses-16-01641-s001.zip]

Archive with 5 entries (5 files):
- Supplemental Reference Sequence 1.pdf
- Supplemental Reference Sequence 2.pdf
- Supplementary Table S1.pdf
- Supplementary Table S2.pdf
- Supplementary Table S3 .pdf
